# Supplementary material for: Comparative Proteomic Analysis of Two Ralstonia solanacearum Isolates Differing in Aggressiveness
Source: Int J Mol Sci. 2018 Aug 18;19(8):2444. doi: 10.3390/ijms19082444 (PMC6121549; doi:10.3390/ijms19082444)
Supplement: Supplementary file 1 [file ijms-19-02444-s001.zip]

Archive with 4 entries (4 files):
- Suppmental figures.pdf
- Suppmental tables.pdf
- Table S3.xlsx
- Table S4.xlsx
