# Supplementary material for: Comparative Proteomic Analysis of Two Ralstonia solanacearum Isolates Differing in Aggressiveness
Source: Int J Mol Sci. 2018 Aug 18;19(8):2444. doi: 10.3390/ijms19082444 (PMC6121549; doi:10.3390/ijms19082444)
Supplement: Supplementary file 1 [file ijms-19-02444-s001.zip › Table S3.xlsx]

## Sheet: Sheet1
AA-1	MSTVIENLGKLDRKVTLAVPKAEVEQEKQSRLARLSKTVKMSGFRPGKVPMKMVEKQYGQQVEMEVRFDKAARQFFDITNEQGVKVAGQPRFELKSEGVADDQFAFDATFEVYPEVKIGDLAGAELTRTKTEITDAEIDKTIDILRKQRVHYHPRGEAGDHGDGGEAVAQNGDRVTVDFVGTIDGVEFAGGKAEGFGFVLGEGRMLPEFEQATLGLKQGESKVFPLAFPADYHGKDVAGKTAEFTVTLKQVEWAHLPEINGAFAQSLGIADGSLDKMRADIRENLEREVKRRTHALLKDQVMDALLKVAELDVPKSLIEQDQERLVEMARRDLEARGMPNVKNMPIPAEMFAQQAERRVKLGLVLAEVVKVNALEAKPEQIKAEIEEFAKSYEDPKEVI…
AA-4	MSAKDVKFHDSARARIVKGVNVLADAVKVTLGPKGRNVVIERSFGAPTITKDGVSVAKEIELKDRFENMGAQMVKQVASKTADIAGDGTTTATVLAQAIVQEGMKHVATSMNPMDLKRGIDKAVGAVLDELRNLSKPISTNREIAQVGSISANSDEAIGKIIADAMEKVGKEGVITVEDGKSLENELDVVEGMQFDRGYVSPYFINDPEKQAAYLDDALILLYDKKISNIRDLLPVLELASKAGKPLLIVAEDVESEALATLVVNAMRGILKVAAVKAPGFGDRRKAMLEDIAILTGATVISEETGKQLQKATLEDLGRAKRVEVRKDDTIIIDGAGDQLSIDARVKSIRVQIDEATSDYDREKLQERLAKLAGGVAVIKVGAATEVEMKEKKDRVDDA…
AA-10	MLTTMNLPQLVVFGEALTDFIREADGRWRSVAGGSCWNVARVCARLGAPTGFAGTVSRDVFGDELTALSRQAGLDMRFMRQVARPPLLAMVPAAHPPQYFFIGENSADLAFDTGVLPDGWIEAAQIVHFGSLSLARQPLAAHLLETATAVHAAGKRIAFDPNYRDAMAGPDYRPTLRRMAGLASYIKVSDEDLRGLFPELDETSALAQLRAWAPTAAILMTRGAAGMTLITPEGTLFQPALPTLVADTVGAGDASMGGWLASLLTRPEAMPASHLEFSAASAAAVCARQGAYAPTREEIVSALAVSR
AA-13	MYQHIKVPAGEKITVNQDFSLNVPDNPIIPYIEGDGTGFDITPVMIKVVDAAVEKAYAGKRKISWMEIYAGEKSTKVYGPDVWLPEETLQVLKDYVVSIKGPLTTPVGGGIRSLNVALRQELDLYVCLRPVRYFKGVPSPVKEPEKTDMVIFRENSEDIYAGIEFEAQSDKAKKLIKILQDEFGVKKIRFPETSGIGVKPVSKEGTERLVRKAIQYAIDNDKPSVTIVHKGNIMKFTEGGFRDWAYALAQKEFGAELIDGGPWCKFKNPKTGKEIVVKDAIADAFLQQILLRPAEYSVVATLNLNGDYISDALAAQVGGIGIAPGANLSDSVAMFEATHGTAPKYAGKDYVNPGSEILSAEMMLRHMGWTEAADLIISSIEKSILSKKVTYDFARLLEG…
AA-15	MTTQMPIASPRTEFYERAFGGFHDQAVAEVRKETYGEDLGQNDWSTVDEMRQFSQWLELSPQSHLLDVCSGSGGPALFLARNSGCRVTGVDLHPDALQTGRQLAQALELHDRSQFVECDVRQRMPFPDGTFDALWCIDSVIHIPDRLALLREWCRLLKPGGRFLYTDPTLVTGMVSKEEILLRGTPGYFLYTPIGLNERLIEQAGLRLDMQADLTHSITELSERWHAAREKRCAVLTATEGEEAFARMQSFLTATHRVSVEGRLSRWVFVGVRP
AA-16	MAGGIDNKVSSWVKLGLVKKDSRSVFLAEQTSFDSAAAVGDFLGKDTSDPGAKGEAIYSDPRNLPTAIASIMNHAQKRANFHPAKDTLDVLAKDFDRYVEEIDNTPFFHLLTHDGNERFFEGKDYNKLINSIVGLYDGVSQQDKDKLKNAIREMAENVFSQSHAKDKKTMFSQSTIDYSNPENPTIMIYYTALAMTHDKNGKSEVSTQWYEVRRTRYLVLSSLIRTYAKELAAIDKQTIIGWTKDSTSQKQPNAKFELCFPELAYETV
AA-18	MDRSHKERVMSREPEVKALQQEWDTNPRWKGIKRGYTAQDVVRLRGSLQIEHTLARRGAEKLWTLMNSEPFVNALGALTGNQAMQQVKAGLKAIYLSGWQVAGDANSNGEMYPDQSLYSVDSVPKVVKRINNTFQRADQIQWSEGKDDVDFFAPIVADAEAGFGGVLNAFELMKAMIEAGAAGVHFEDQLAAVKKCGHMGGKVLVPTREAVSKLVAARLAADVMGVPTVLIARTDAEAADLLTADVDDNDRPFCTGERTVEGFYRTKPGLQQAIARGLAYADYADLVWCETGKPDLEYAKKFAEAIHAKFPGKMLAYNCSPSFNWKKNLDDATIAKFQKELGAMGYKFQFITLAGFHALNYSMFNLAHGYARNQMSAFVELQEAEFAAAEKGFTAVKHQ…
AA-19	MTQPIEFSNQTDAGNGAFAVSQAFQDIKEAAHEHLLTRIEELGAEFGRWSRSAIQRFVDLEVEGFTRMRRIPVNETEVREIAEALTKELAGFGPIEDLLADPAVEDILVNGHLDVYVSRHGVLERIPVRFADNNHLLRIVRRILAPIGRRLDESNPMVDARLPDGGRINVVIPPLALEGPVVSIRKFRKDPLKPEDLLGLGTMNEEIGELLRAAVRARCNILVSGGTSSGKTSLLNALAYHIPTTERVITIEDTAELSLNHPHVVRLESRPGGFEGTGVVTIRELLRNSLRMRPDRIIVGEVRGGEVLEMLQAMSTGHDGSMGTIHSSSPRECLYRLEMLAGFAGFQGSEVSLRRQITNAIDFIVQIGRLSNGKRRILSVTEITGLGDNIVSTQELYRY…
AA-21	MAGGIDNKVSSWVKLGLVKKDSRSVFLAEQTSFDSAAAVGDFLGKDTSDPGAKGEAIYSDPRNLPTAIASIMNHAQKRANFHPAKDTLDVLAKDFDRYVEEIDNTPFFHLLTHDGNERFFEGKDYNKLINSIVGLYDGVSQQDKDKLKNAIREMAENVFSQSHAKDKKTMFSQSTIDYSNPENPTIMIYYTALAMTHDKNGKSEVSTQWYEVRRTRYLVLSSLIRTYAKELAAIDKQTIIGWTKDSTSQKQPNAKFELCFPELAYETV
AA-24	MDHTMKKVLVVFGTRPEAIKMAPLVKALQADTSMQCGVCVTAQHREMLDQVLRLFDIRPDYDLNVMKPGQDLYELTSNILTGVKSVLESFAPDLVLVHGDTSTTLATTLAAYYKQVPVGHIEAGLRTGNLYSPWPEEANRKVTGSLAALHFAPTERSRRNLLNEGVPADAVVVTGNTVIDALLSVRQRLQTDTALCRHTASLIPYRIGERRIVLVTGHRRESFGDGFERICAALASIARAHPDVDIVYPVHLNPNVREPVGRLLKGIDNIHLIEPLDYLPFVYLMDKAHIILTDSGGIQEEAPSLGKPVLVMRDTTERPEAVEAGTVRLVGTSVDALVDSATTLLNDDSAYEAMSRAHNPYGDGAASARITRAIQAYFA
AA-28	MMNPPAPSLPTGTPDERIARAARLRERHRALLAERSLRQRDAAAELGVSEGELVAARVGADVTRLRAGEDGHFIGLFEQLGALGRVMALTRNAAAVHEKDGTFTSLSHTGLVGLALGAEIDLRMFYAHWAHAYAVTDTSPRGTLRSLQFYDACGEAVHKVYLREHSDHAACDRLVAQWRADDQAPGDAMQARPAPDAPRPDSAIDVPALLSAWEAMTDTHQFFGLLKAHEVARTQALRLAEGRFTLAVAPTALSAVLEEAAATGLPIMVFVGNRGMVQIHTGPVTTVRRLDGWVNVLDPGFSLHVRGDLIDRAWVVCKPTSDGVVTALELFDAQGETIAMLFGARKPGEPERPAWRDLMRRLLGERSACLPLGCAMAGSA
AA-34	MSQTGLFPVTYVVATPAIGAPVLTLSLLVNTPAKKVSGIAKITQSTNPPLVFHADVWGTFSQLRVEEGAEASIILTLDGNPSGQTSMIAETFHLHGILSSNWQTGQASYRYEEGGRWHAVEHAVMTVEQRVQPPHQPVMPMYAVSLQQAKASGDLGQMKALASLAEKQLADAPQIKAELDKLHTEIAKLEGRA
AA-35	MVVRRTVLKAIAGTSVATVFAGKLTGLSAVAADAAPLRVRRNLHGMKMDDPDLSAYREFVGIMKGKDQTQALSWLGFANQHGTLNGGYKYCPHGDWYFLPWHRGFVLMYERAVAALTGYKTFAMPYWNWTEDRLLPEAFTAKTYNGKTNPLYVPNRNELTGPYALTDAIVGQKEVMDKIYAETNFEVFGTSRSVDRSVRPPLVQNSLDPKWVPMGGGNQGILERTPHNTVHNNIGAFMPTAASPRDPVFMMHHGNIDRVWATWNALGRKNSTDPLWLGMKFPNNYIDPQGRYYTQGVSDLLSTEALGYRYDVMPRADNKVVNNARAEHLLALFKTGDSVKLADHIRLRSVLKGEHPVATAVEPLNSAVQFEAGTVTGALGADVGTGSTTEVVALIKNIR…
AA-37	MSADNAVGLFPVSYVVGTGLPGAPTLRLNLLVDTPRRKVVGNATVTQAVSPPLDLHVDVWGEFTYMALMPPHGTRILVTVQGNSGGPTSNAMTTFRLHMVVGADWQAGIASYSYWSNGQWHEVESVPARVDHEFVPLEPGPVIPETLNALTIGRTLYGPAIQRARASGDLAHMKTLAAYVQQQLDSHQEIVSAHAALHAEIRKLEGRQ
AA-39	MYKKILVAVDGSGTSKLALDEAVRLAKSAGGTIRAIYVVDSPAILFDVGYYDPIELRKSFIQAGTTLLTDIETRLTKEGVPQQAALIETQGIGEDVAGALQREAVRWDADVVVIGTHGRRGLAHAMLGSVAEKFIRLATMPVLLVRGPAKD
AA-41	MYQHIKVPAGEKITVNQDFSLNVPDNPIIPYIEGDGTGFDITPVMIKVVDAAVEKAYAGKRKISWMEIYAGEKSTKVYGPDVWLPEETLQVLKDYVVSIKGPLTTPVGGGIRSLNVALRQELDLYVCLRPVRYFKGVPSPVKEPEKTDMVIFRENSEDIYAGIEFEAQSDKAKKLIKILQDEFGVKKIRFPETSGIGVKPVSKEGTERLVRKAIQYAIDNDKPSVTIVHKGNIMKFTEGGFRDWAYALAQKEFGAELIDGGPWCKFKNPKTGKEIVVKDAIADAFLQQILLRPAEYSVVATLNLNGDYISDALAAQVGGIGIAPGANLSDSVAMFEATHGTAPKYAGKDYVNPGSEILSAEMMLRHMGWTEAADLIISSIEKSILSKKVTYDFARLLEG…
AA-42	MVVRRTVLKAIAGTSVATVFAGKLTGLSAVAADAAPLRVRRNLHGMKMDDPDLSAYREFVGIMKGKDQTQALSWLGFANQHGTLNGGYKYCPHGDWYFLPWHRGFVLMYERAVAALTGYKTFAMPYWNWTEDRLLPEAFTAKTYNGKTNPLYVPNRNELTGPYALTDAIVGQKEVMDKIYAETNFEVFGTSRSVDRSVRPPLVQNSLDPKWVPMGGGNQGILERTPHNTVHNNIGAFMPTAASPRDPVFMMHHGNIDRVWATWNALGRKNSTDPLWLGMKFPNNYIDPQGRYYTQGVSDLLSTEALGYRYDVMPRADNKVVNNARAEHLLALFKTGDSVKLADHIRLRSVLKGEHPVATAVEPLNSAVQFEAGTVTGALGADVGTGSTTEVVALIKNIR…
AB-4	MTHPADTTGLLYLGRQDLVALGGDRSQPYVDAITEGLALHAKDDFVQPLKPYLRWPGADHIADRIIAMPCYVGGEKPIAGLKWIGSRQHNPSRFQLERASAVIVLNDADTNYPVAIMEGGLISGMRTAAISAVATRHLAREGFTDVACIGCGPIARMQMQTLIEQFPGIRRIHLFDVSRDAMRAFGEALTARFPQVACEAADSAEQAVRAADVIVTCTVTDSPYLEYDWLRRGAFVCNVSIMDVHKEVYEKADKVVVDDWDQSNREKKVINQLVLEGRFSRERLHAELGEIVIGERPGRENDDEIILLNPMGMAIDDMVCARHFYQLAARAGVGTRLPLL
AB-7	MAKKILMLVGDYVEDYEVMVPFQALQMVGHTVHAVCPDKQAGESIATAVHDFEGAQTYSEKPGHRFTVNASFADVDPAAYDALVVPGGRAPEYLRLDPRVLDIVRHFSGAGKPIAAICHGAQLLSGAGVLKDRACSAYPACGPEVTAAGGTYQDIPVDQAHTDGNLVTAPAWPAHPAWLAQFLEVLGTRVLH
CB-9	MDHTMKKVLVVFGTRPEAIKMAPLVKALQADTSMQCGVCVTAQHREMLDQVLRLFDIRPDYDLNVMKPGQDLYELTSNILTGVKSVLESFAPDLVLVHGDTSTTLATTLAAYYKQVPVGHIEAGLRTGNLYSPWPEEANRKVTGSLAALHFAPTERSRRNLLNEGVPADAVVVTGNTVIDALLSVRQRLQTDTALCRHTASLIPYRIGERRIVLVTGHRRESFGDGFERICAALASIARAHPDVDIVYPVHLNPNVREPVGRLLKGIDNIHLIEPLDYLPFVYLMDKAHIILTDSGGIQEEAPSLGKPVLVMRDTTERPEAVEAGTVRLVGTSVDALVDSATTLLNDDSAYEAMSRAHNPYGDGAASARITRAIQAYFA
CB-14	MCAAPLSHADANPKVLAAAERYRGDALQLLERLVNIDSGTGNEAGLSQVSAIVVDELRKTGAQVEPVSAAPAAGNNILATWKGTGKARILLMAHMDTVFKDGTARAKPFYIKDKRAYGPGVMDDKGGIVAGLYAMKILQQLDFRQYGQVTLLLNTNEETGSKGTRALIEREAKQHDVTLNLEPGRPADGLVVQRKGSGTAQVDVKGKAAHAGIAPESGRNAATELAHQALQLGKLGDSAKQTTVNFTVLKAGDATNVIPDHATAYADVRVAVPEEFDRVERDLARVSADKLIPDTEVKTLLVRGFPPMPRNAASDQLASRAQAIYGEIGRKLTLEGSGGAADASLSAGAGTPTLDGFGIVGGGIHTPEEYAEVESVVPRLYLLSRMIMELAGAK
CB-15	MKKSLLAMAVLGAFAGAAHAQSSVTLYGVVDANVEYVNHEQNVTSAGIAIPGSGSRVAMQAGGLSSNRWGLRGVEDIGGGLKGLFVLESGFGMDTGTLQQGGRLFGRQAFVGLQGNWGKITLGRQYTTIFDMMANFSPSGYATQYEPVVGLLGPNFREDNVIKYTGLFGPVTVEGHWAFGERAGSQTANSAYGLGANYFAGPFGLGVAYDEVKVLTAAEALGGAGNEYARDKRAAIAASYTVGPVKLMGGYRYGKTDTASSGATLALLPHRDDLYWIGVNYQATPALGFTLSYYYDNIKEATIGTTTVNPRKPQQLNFIADYNFSKRTDVYFTAAYSRNASLNWDSIGYATTASGQLSIGYLPAASQTYFITPDASNQLGAAIGIRHKF
CB-17	MHRELIERYLQGATSPVCAYLYDLDHLRERAARLSAMLPPGCELFYAIKANSDAPVLAALDGAVAGYEVASLGEVVRAREVGAQARIVFGGPGKTDDELQGALERGVELIHVESELQLRRLDAIACRMGRRARVLLRVNPNPLSADAVGKRAQGTLTMGGQPTQFGIEEDAVPDLIRLARTLPGVEVVGLHLHALSNNLDAESHLALMRHYLSLALRLRREHGLTLDTLNVGGGIGVDYADPSHAFDWRRFCDGLGVLLAEAGAGCRIVFECGRFIAADCGYYVTEVVDLKRNHGQWFAVLRGGTHHFRLPASWQHNHPFVILPNARWDYPFERPSVQAQAVTLCGELCTPKDVLARDVVVDRLRVGDRIVFQLAGAYGWHISHHDFLSHPHPERRFVG…
CA-25	MTVARSSRARMAARGSLIVLCWSMAPMLAWAQADAPTTDLLSAYRAALANDPQFAAARAQSVAQHEKLTQGRSGLLPQIGAAWSSTRIIFDQTAPAEFNKTFSSTGWTLSLSQPLFRWDRWETYKQGEIAAAASEASLAQAQQDLITRTAQTYFDALNAQDTLQLVLAQRDAIQQQYEQARRNFDVGNANITDANDAQARRDAIDATVIAARSDFEVKQSALRQITGEPVGKLAGVRTGVALPQPEPAAPERWVEQARGSNPQVALAQYNLQNAEHDVKKASAGHLPSVDLVAQTGHTNASGNQYLPSLPGGARFDSSQIGVQVSIPLYAGGAIQSRVRESIALETEAASDLEYARRTVEQGARQAYIGVIAGLAQVKALEAAEVSARTAYDSNQLAYG…
