# Supplementary material for: Comparative Proteomic Analysis of Two Ralstonia solanacearum Isolates Differing in Aggressiveness
Source: Int J Mol Sci. 2018 Aug 18;19(8):2444. doi: 10.3390/ijms19082444 (PMC6121549; doi:10.3390/ijms19082444)
Supplement: Supplementary file 1 [file ijms-19-02444-s001.zip › Table S4.xlsx]

## Sheet: Sheet1
protein spots	CRsH	MRsH	CRsM	MRsM
AA-1 trigger factor	16742605	9415628	1.2251e+06	666844
AA-4 Heat shock protein 60 family chaperone GroEL	5028764	3.46851e+06	100973	100972
AA-10 sugar kin	1993159	3.36394e+06	100972	100972
AA-13 isocitrate dehydrogenase	18111926	28409582	296101	1.77928e+06
AA-15 methyltransferase	7.25967e+06	4.6282e+06	100972	100972
AA-16 hypothetical protein RSc0232	20475040	36362840	3.50083e+06	3.5482e+06
AA-18 isocitrate lyase	822466	977727	100972	100972
AA-19 secretion ATP	1.21937e+06	2.02709e+06	100972	100972
AA-21 hypothetical protein RSc0232	100972	83423240	100972	100972
AA-24 udp-n-acetylglucosamine 2-epimer	1.78908e+06	4902957	100972	1348516
AA-28 hemin transport protein	108912	3.12456e+06	100972	100972
AA-34 hypothetical protein RSc1727	22133654	70754320	100972	100972
AA-35 polyphenol oxidase B	2.33797e+06	7841474	100972	100972
AA-37 hypothetical protein RSc1726	15587875	19514072	100972	100972
AA-39 hypothetical protein RS02117	7.28616e+06	22325846	12570288	100972
AA-41 isocitrate dehydrogenase	8817361	13901194	12694986	15685125
AA-42 polyphenol oxidase B	2.2467e+06	6941584	100972	100972
AB-4 ornithine cyclodeamin	9099380	40374556	13693925	32334664
AB-7 hypothetical protein RSc0416	7.24478e+06	22969784	100972	13499619
CB-9 udp-n-acetylglucosamine 2-epimer	100972	2.49262e+06	6494723	8629063
CB-14 glutamate carboxypeptidase	100972	100972	2.12379e+06	3.31933e+06
CB-15 porin	100972	100972	751477	1.73628e+06
CB-17 putative diaminopimelate decarboxylase protein	100972	100972	100972	9228767
CA-25 porin	649772	5527458	843815	18721670
